# Supplementary material for: Singular adaptations in the carbon assimilation mechanism of the polyextremophile cyanobacterium Chroococcidiopsis thermalis
Source: Photosynth Res. 2023 Mar 20;156(2):231–45. doi: 10.1007/s11120-023-01008-y (PMC10154277; doi:10.1007/s11120-023-01008-y)
Supplement: Supplementary file 2 — Supplementary file2 (XLSX 925 KB) [file 11120_2023_1008_MOESM2_ESM.xlsx]

## Sheet: Sco
Species	Strain	Reference	Rubisco type	Assay Temperature (°C)	Sc/o liquid phase (mol mol-1) standarized to 25°C
Anabaena sp.	PCC7120	(Larimer and Soper, 1993)	IBc	23	35
Aphanizomenon flos-aquae	-	(Jordan and Ogren, 1981)	IBc	25	48
Aphanocapsa virescens	-	(Jordan et al., 1983)	IBc	25	48
Gloeocapsa peniocystis		(Jordan and Ogren, 1981)	IBc	25	47
Leptolyngbya boryana	-	(Jordan et al., 1983)	IBc	25	54
Leptolyngbya boryana	-	(Kent and Tomany, 1984)	IBc	25	32
Leptolyngbya boryana	-	Average of the strain	IBc		43
Prochlorococcus marinus	MIT9313	(Shih et al., 2016)	IAc	25	59.9
Synechococcus sp	PCC6301	(Horken and Tabita, 1999a)	IBc	23	38.5
Synechococcus sp	PCC6301	(Kane et al., 1994)	IBc	25	42.5
Synechococcus sp	PCC6301	(Lee et al., 1991)	IBc	25	37
Synechococcus sp	PCC6301	(G., J., Lee et al., 1993)	IBc	25	40
Synechococcus sp	PCC6301	(Parry et al., 1989)	IBc	25	52
Synechococcus sp	PCC6301	(Read and Tabita, 1992b)	IBc	25	40.8
Synechococcus sp	PCC6301	(Read and Tabita, 1994)	IBc	25	41
Synechococcus sp	PCC6301	(Shih et al., 2016)	IBc	25	50.3
Synechococcus sp	PCC6301	(Whitney and Sharwood, 2007)	IBc	25	40.6
Synechococcus sp	PCC6301	(Wilson et al., 2018)	IBc	25	45.9
Synechococcus sp	PCC6301	(Witte et al., 2010)	IBc	23	36.8
Synechococcus sp	PCC6301	Average of the strain	IBc		42.3091
Synechococcus sp	PCC7002	(Badger et al., 1998)	IBc	25	56
Synechococcus sp	PCC7942	(Uemura et al., 1996)	IBc	25	45.2
Synechococcus sp	RRIMPN1	(Gutteridge and Keys, 1985)	IBc	25	36
Synechococcus sp	RRIMPN1	(Gutteridge et al., 1986)	IBc	25	52
Synechococcus sp	RRIMPN1	Average of the strain	IBc		44
Synechococcus sp	WH7803	(Badger et al., 1998)	IAc	25	37
Thermosynechococcus	BP1	(Whitney et al., 2011a)	IBc	25	51
Thermosynechococcus elongatus	BP1	(Wilson et al., 2018)	IBc	25	53.3
Thermosynechococcus	BP1	Average of the strain	IBc		52.15
Thermosynechococcus vulcanus	-	(Iwaki et al., 2008)	IBc	25	46.8

## Sheet: kcatc
Species	Strain	Reference	Rubisco type	Assay Temperature (°C)	kcatc (s-1) standarized to 25°C
Anabaena sp.	PCC7120	(Larimer and Soper, 1993)	IBc	23	2.902
Cyanobium spp.	PCC7001	(Whitehead et al., 2014)	IAc	25	9
Prochlorococcus marinus	MIT9313	(Shih et al., 2016)	IAc	25	6.58
Synechococcus sp	PCC6301	(Bainbridge et al., 1998)	IBc	25	7.2
Synechococcus sp	PCC6301	(Paul et al., 1991)	IBc	25	11.8
Synechococcus sp	PCC6301	(Paul et al., 1993)	IBc	25	12.1
Synechococcus sp	PCC6301	(Pearce, 2006)	IBc	25	13.9
Synechococcus sp	PCC6301	(Shih et al., 2016)	IBc	25	9.78
Synechococcus sp	PCC6301	(Whitney and Sharwood, 2007)	IBc	25	6.1
Synechococcus sp	PCC6301	(Whitehead et al., 2014)	IBc	25	14.4
Synechococcus sp	PCC6301	(Wilson et al., 2018)	IBc	25	12.6
Synechococcus sp	PCC6301	Average of the strain	IBc		10.985
Synechococcus sp	ACMM323	(Andrews and Lorimer, 1985)	IBc	25	11.713
Synechococcus sp	PCC7002	(Badger et al., 1998)	IBc	25	11.4
Thermosynechococcus elongatus	BP-1	(Wilson et al., 2018)	IBc	25	7.4

## Sheet: Kc
Species	Strain	Reference	Rubisco type	Assay Temperature (°C)	Kc (µM) standarized to 25°C
Anabaena sp.	M-3	(Badger, 1980)	IBc	25	293
Aphanizomenon flos-aquae	-	(Jordan and Ogren, 1981)	IBc	25	105
Aphanocapsa virescens	-	(Jordan et al., 1983)	IBc	25	80
Cyanobium spp.	PCC7001	(Whitehead et al., 2014)	IAc	25	169
Gloeocapsa peniocystis	-	(Jordan and Ogren, 1981)	IBc	25	121
Leptolyngbya boryana	-	(Jordan et al., 1983)	IBc	25	100
Prochlorococcus marinus	MIT9313	(Shih et al., 2016)	IAc	25	309
Synechococcus sp	PCC6301	(Bainbridge et al., 1998)	IBc	25	124.3
Synechococcus sp	PCC6301	(Horken and Tabita, 1999a)	IBc	30	131.64
Synechococcus sp	PCC6301	(E., H., Lee et al., 1993)	IBc	30	168.17
Synechococcus sp	PCC6301	(Read and Tabita, 1992b)	IBc	30	133.17
Synechococcus sp	PCC6301	(Read and Tabita, 1994)	IBc	30	127.08
Synechococcus sp	PCC6301	(Shih et al., 2016)	IBc	25	152
Synechococcus sp	PCC6301	(Wang et al., 2001)	IBc	25	117
Synechococcus sp	PCC6301	(Whitney and Sharwood, 2007)	IBc	25	240
Synechococcus sp	PCC6301	(Whitehead et al., 2014)	IBc	25	169.2
Synechococcus sp	PCC6301	Average of the strain	IBc		151.396
Synechococcus sp	ACMM323	(Andrews and Lorimer, 1985)	IBc	25	185
Synechococcus sp	PCC7002	(Badger et al., 1998)	IBc	25	185

## Sheet: Ko
Species	Strain	Reference	Rubisco type	Assay Temperature (°C)	Ko (µM) standarized to 25°C
Anabaena sp.	M-3	(Badger, 1980)	IBc	25	1080
Aphanizomenon flos-aquae	-	(Jordan and Orgren, 1981)	IBc	25	990
Gloeocapsa peniocystis	ns	(Jordan and Orgren, 1981)	IBc	25	1220
Prochlorococcus marinus	MIT9313	(Shih et al., 2016)	IAc	25	1400
Synechococcus sp	PCC6301	(Read and Tabita, 1992b)	IBc	30	565
Synechococcus sp	PCC6301	(Read and Tabita, 1994)	IBc	30	529
Synechococcus sp	PCC6301	(Shih et al., 2016)	IBc	25	1231
Synechococcus sp	PCC6301	Average of the strain	IBc		775
Synechococcus sp	PCC7002	(Badger et al., 1998)	IBc	25	1300

## Sheet: Kcair
Species	Strain	Reference	Rubisco type	Assay Temperature (°C)	Kcair (µM) standarized to 25°C
Aphanothece halophytica	-	(Takabe, 1986)	IBc	25	1230
Cyanobium spp.	PCC7001	(Long et al., 2018)	IAc	25	258.5
Prochlorococcus marinus	MIT9313	(Shih et al., 2016)	IAc	25	366.4
Synechococcus sp	PCC 6301	(Shih et al., 2016)	IBc	25	184.1
Synechococcus sp	PCC 6301	(Wilson et al., 2018)	IBc	25	251
Synechococcus sp	PCC 6301	Average of the strain	IBc		217.55
Synechococcus sp	strain a-1	(Yaguchi et al., 1992)	IBc	60	410
Thermosynechococcus elongatus	BP-1	(Wilson et al., 2018)	IBc	25	107

## Sheet: KcatcKc
Species	Strain	Reference	Rubisco type	Assay Temperature (°C)	kcatc/Kc (s-1·µM-1) standarized to 25°C
Anabaena sp.	PCC7120	(Larimer and Soper, 1993)	IBc	23	0.00990444
Cyanobium spp.	PCC7001	(Whitehead et al., 2014)	IAc	25	0.0532544
Prochlorococcus marinus	MIT9313	(Shih et al., 2016)	IAc	25	0.0212945
Synechococcus sp	PCC6301	(Bainbridge et al., 1998)	IBc	25	0.0579244
Synechococcus sp	PCC6301	(Shih et al., 2016)	IBc	25	0.0643421
Synechococcus sp	PCC6301	(Whitney and Sharwood, 2007)	IBc	25	0.0254167
Synechococcus sp	PCC6301	(Whitehead et al., 2014)	IBc	25	0.0851064
Synechococcus sp	PCC6301	Average of the strain	IBc		0.0581974
Synechococcus sp	ACMM323	(Andrews and Lorimer, 1985)	IBc	25	0.0633135
Synechococcus sp	PCC7002	(Baldet and Andrews, unpublished; taken from Badger et al., 1998)	IBc	25	0.0616216

## Sheet: References
References
Andrews, T.J. and Lorimer, G.H. (1985) Catalytic properties of a hybrid between cyanobacterial large subunits and higher plant small subunits of ribulosebisphosphate carboxylase-oxygenase. J. Biol. Chem., 260, 4632–4636.
Badger, M. R., Andrews, T. J., Whitney, S. M., Ludwig, M., Yellowless, D. C., Leggat, W., Price, G. D. (1998) The diversity and coevolution of Rubisco, plastids, pyrenoids and chloroplast-based CO2-concentrating mechanisms in algae. Can. J. Botany. , 76, 1052-1071.
Badger, M.R. (1980) Kinetic Properties of Ribulose 1,5-Bisphosphate Carboxylase- Oxygenase from Anabaena variabilis. Arch. Biochem. Biophys., 201, 247–254.
Bainbridge, G., Anralojc, P.J., Madgwick, P.J., Pitts, J.E. and Parry, M.A.J. (1998) Effect of Mutation of Lysine-128 of the Large Subunit of Ribulose Bisphosphate Carboxylase/Oxygenase from Anacystis nidulans. Biochem. J., 393, 387–393.
Gutteridge, S. and Keys, A.J. (1985) The significance of Ribulose-1,5-bisphosphate carboxylase in determining the effects of the environment on photosynthesis and photorespiration. Photosynth. Mech. Environ., 259–285.
Gutteridge, S., Phillips, A.L., Kettleborough, C.A., Parry, M.A.J. and Keys, A.J. (1986) Expression of Bacterial Rubisco Genes in Escherichia coli. Philos. Trans. R. Soc. B Biol. Sci., 313, 433–445.
Horken, K.M. and Tabita, F.R. (1999a) Closely related form I ribulose bisphosphate carboxylase/oxygenase molecules that possess different CO2 /O2 substrate specificities. Arch. Biochem. Biophys., 361, 183–194.
Iwaki, T., Shiota, K., Al-Taweel, K., Kobayashi, D., Kobayashi, A., Suzuki, K., Yui, T. and Wadano, A. (2008) Inhibition of RuBisCO cloned from Thermosynechococcus vulcanus and expressed in Escherichia coli with compounds predicted by Molecular Operation Environment (MOE). J. Biosci. Bioeng., 105, 26–33.
Jordan, D.B. and Ogren, W.L. (1981) Species variation in the specificity of ribulose bisphosphate carboxylase/oxygenase. Nature, 291, 513–515.
Jordan, D.B., Chollet, R. and Ogren, W.L. (1983) Binding of Phosphorylated Effectors by Active and Inactive Forms of Ribulose-1,5-bisphosphate Carboxylase. Biochemistry, 22, 3410–3418.
Kane, H., Viil, J., Entsch, B., Paul, K., Morell, M. and Andrews, T. (1994) An Improved Method for Measuring the CO 2 /O 2 Specificity of Ribulosebisphosphate Carboxylase-Oxygenase. Aust. J. Plant Physiol., 21, 449.
Kent, S.S. and Tomany, M.J. (1984) Kinetic Variance of Ribulose-1,5-bisphosphate Carboxylase/Oxygenase Isolated from Diverse Taxonomic Sources. Plant Physiol., 75, 645–650.
Larimer, F.W. and Soper, T.S. (1993) Overproduction of Anabaena 7120 ribulose-bisphosphate carboxylase/oxygenase in Escherichia coli. Gene, 126, 85–92.
Lee, B.G., Read, B.A. and Tabita, F.R. (1991) Catalytic properties of recombinant octameric, hexadecameric, and heterologous cyanobacterial/bacterial ribulose-1,5-bisphosphate carboxylase oxygenase. Arch. Biochem. Biophys., 291, 263–269.
Lee, G.J., Kostov, R.V. and McFadden, B.A. (1993) A facile method to determine the CO2/O2 specificity factor for ribulose bisphosphate carboxylase/oxygenase. Photosynth. Res., 37, 81–86.
Long, B.M., Hee, W.Y., Sharwood, R.E., Rae, B. D., Kaines, S., Lim, Y. L., Nguyen, N. D., Massey, B., Bala, S., von Caemmerer, S., Badger, M. R., Price, G. D. (2018). Carboxysome encapsulation of the CO2-fixing enzyme Rubisco in tobacco chloroplasts. Nat Commun 9.
Parry, M.A.J., Keys, A.J. and Gutteridge, S. (1989) Variation in the specificity factor of C3 higher plant Rubiscos determined by the total consumption of ribulose-P2. J. Exp. Bot., 40, 317–320.
Paul, K., Morell, M.K. and Andrews, T.J. (1991) Mutations in the Small Subunit of Ribulosebisphosphate Carboxylase Affect Subunit Binding and Catalysis. Biochemistry, 30, 10019–10026.
Paul, K., Morell, M.K. and Andrews, T.J. (1993) Amino-terminal truncations of the ribulose-bisphosphate carboxylase small subunit influence catalysis and subunit interactions. Plant Physiol., 102, 1129–1137.
Pearce, F.G. (2006) Catalytic by-product formation and ligand binding by ribulose bisphosphate carboxylases from different phylogenies. Biochem. J., 399, 525–534.
Read, B.A. and Tabita, F.R. (1992b) Amino Acid Substitutions in the Small Subunit of Ribulose-1, 5-bisphosphate Carboxylase/Oxygenase That Influence Catalytic Activity of the Holoenzyme. Biochemistry, 31, 519–525.
Read, B.A. and Tabita, F.R. (1994) High Substrate Specifity Factor Ribulose Bisphosphate Carboxylase/Oxygenase from Eukaryotic Marine Algae and Properties of Recombinant Cyanobacterial Rubisco Containing “Algal” Residue Modifications. Arch. Biochem. Biophys., 312, 210–218.
Shih, P.M., Occhialini, A., Cameron, J.C., Andralojc, P.J., Parry, M.A.J. and Kerfeld, C.A. (2016) Biochemical characterization of predicted Precambrian RuBisCO. Nat. Commun., 7, 1–11. Available at: http://dx.doi.org/10.1038/ncomms10382.
Takabe, T., & Incharoensakdi, A. (1986). Seikagaku. The Journal of Japanese Biochemical Society, 58(3), 175–182.
Uemura, K., Suzuki, Y., Shikanai, T., Wadano, A., Jensen, R.G., Chmara, W. and Yokota, A. (1996) A rapid and sensitive method for determination of relative specificity of RuBisCO from various species by anion-exchange chromatography. Plant cell Physiol., 37, 325–331.
Wang, Y.L., Zhou, J.H., Wang, Y.F., Bao, J.S. and Chen, H.B. (2001) Properties of hybrid enzymes between Synechococcus large subunits and higher plant small subunits of ribulose-1,5-bisphosphate carboxylase/oxygenase in Escherichia coli. Arch. Biochem. Biophys., 396, 35–42.
Whitehead, L., Long, B.M., Price, G.D. and Badger, M.R. (2014) Comparing the in vivo function of a-carboxysomes and b-carboxysomes in two model Cyanobacteria. Plant Physiol., 165, 398–411.
Whitney, S.M. and Sharwood, R.E. (2007) Linked rubisco subunits can assemble into functional oligomers without impeding catalytic performance. J. Biol. Chem., 282, 3809–3818.
Whitney, S.M., Houtz, R.L. and Alonso, H. (2011a) Advancing our understanding and capacity to engineer nature’s CO2 -sequestering enzyme, Rubisco. Plant Physiol., 155, 27–35.
Wilson, R.H., Martin-Avila, E., Conlan, C. and Whitney, S.M. (2018) An improved Escherichia coli screen for Rubisco identifies a protein-protein interface that can enhance CO2-fixation kinetics. J. Biol. Chem., 293, 18–27.
Witte, B., John, D., Wawrik, B., Paul, J.H., Dayan, D. and Robert Tabita, F. (2010) Functional prokaryotic rubisco from an oceanic metagenomic library. Appl. Environ. Microbiol., 76, 2997–3003.
Yaguchi, T., Chung, S. Y., Igarashi, Y., Kodama, T., (1992) Purification of RuBisCO from the thermophilic cyanobacterium Synechococcus sp. Strain a-1. J. Ferment. Bioeng., 73, 348-351.
